# Supplementary material for: Visualising the Emerging Platform of Using Microalgae as a Sustainable Bio-Factory for Healthy Lipid Production through Biocompatible AIE Probes
Source: Biosensors (Basel). 2022 Mar 31;12(4):208. doi: 10.3390/bios12040208 (PMC9029145; doi:10.3390/bios12040208)
Supplement: Supplementary file 1 [file biosensors-12-00208-s001.zip]

Archive with 1 entries (1 files):
- biosensors-1639947-supplementary.pdf
